# Supplementary material for: Admixture and Local Breed Marginalization Threaten Algerian Sheep Diversity
Source: PLoS One. 2015 Apr 13;10(4):e0122667. doi: 10.1371/journal.pone.0122667 (PMC4395297; doi:10.1371/journal.pone.0122667)
Supplement: S3 Table — The data file has individuals organized in rows, with the name of the population in the first column. The subsequent columns correspond to microsatellite data (two columns per locus). Missing data are coded by zeros. (CSV) [file pone.0122667.s003.csv]

Breed	McM-42	McM-42	OarFCB-20	OarFCB-20	MAF-65	MAF-65	INRA-49	INRA-49	TGLA-53	TGLA-53	McM-527	McM-527	MAF-214	MAF-214	CSRD-247	CSRD-247	HSC	HSC	SR-CRSP 9	SR-CRSP 10	HUJ 616	HUJ 617	OARFCB 304	OARFCB 305	ILSTS11	ILSTS12	OARAE 129	OARAE 130	OARFCB193	OARFCB194	MAF209	MAF210	OARJMP58	OARJMP59	ILSTS005	ILSTS006	Oa128	Oa128	INR63	INR63	BM182	BM182	Oap34	Oap34	ETH10	ETH10	TGLA122	TGLA122	MAF33
Hamra	88	96	95	95	120	130	135	135	145	145	169	169	190	224	230	230	275	275	106	106	119	149	163	173	265	273	140	142	98	98	131	137	144	168	192	192	111	124	158	175	172	172	110	116	203	203	155	155	125
Hamra	86	86	93	93	130	130	135	135	159	161	169	173	190	224	230	230	271	275	106	106	149	151	163	173	0	0	140	142	98	110	121	137	154	168	192	194	111	124	158	166	172	174	110	116	203	203	143	155	123
Hamra	86	90	89	105	128	128	135	143	151	161	169	173	188	190	228	230	275	277	106	112	117	151	163	171	265	271	140	142	118	122	121	121	154	156	194	194	109	111	158	164	172	172	110	110	203	203	137	155	123
Hamra	86	86	93	105	126	128	135	153	141	161	167	173	186	224	228	230	277	277	106	106	119	151	179	185	265	281	140	142	98	98	0	0	144	172	0	0	111	111	158	164	172	174	108	110	203	203	139	155	123
Hamra	86	96	87	95	142	142	141	141	147	147	169	171	188	190	224	230	263	277	106	120	119	151	173	185	265	281	140	142	110	112	121	121	144	156	192	198	111	111	166	170	172	174	116	116	203	203	137	143	123
Hamra	86	86	95	95	120	130	135	143	143	151	165	173	186	190	224	228	277	293	112	116	117	117	171	173	273	277	140	142	112	112	121	129	150	160	188	192	109	111	164	174	172	174	116	116	203	203	135	155	123
Hamra	86	86	95	95	128	142	141	141	147	153	167	171	188	190	230	230	271	273	106	114	117	117	163	185	265	265	140	140	112	112	121	123	144	172	192	198	122	122	158	164	174	176	110	116	203	203	155	157	123
Hamra	86	86	93	93	130	130	135	143	143	159	169	173	188	188	228	230	269	277	114	116	119	151	163	185	265	281	140	142	98	118	121	123	156	158	192	192	111	124	164	164	172	172	116	116	203	203	137	157	125
Hamra	86	90	95	119	118	130	135	135	143	155	169	171	188	222	228	230	269	293	106	106	117	151	171	171	265	273	140	140	98	118	121	131	150	158	192	200	111	118	166	175	172	174	108	110	203	203	137	137	125
Hamra	86	86	95	101	120	120	135	165	143	145	165	167	188	224	228	230	273	277	106	116	119	151	165	165	273	281	140	142	98	118	121	121	144	158	192	192	124	124	156	175	172	176	116	116	203	203	139	141	125
Hamra	0	0	0	0	0	0	0	0	0	0	0	0	0	0	0	0	0	0	106	106	117	151	171	171	265	265	140	142	98	98	0	0	144	162	0	0	124	124	164	175	174	174	108	116	203	203	137	155	139
Hamra	0	0	0	0	0	0	0	0	0	0	0	0	0	0	0	0	0	0	106	106	117	151	163	185	265	281	140	140	98	118	121	137	144	154	188	192	111	111	0	0	172	176	108	112	203	203	137	143	123
Hamra	86	86	0	0	118	130	0	0	145	145	169	173	188	190	0	0	277	293	106	106	117	119	0	0	265	281	0	0	98	116	121	131	156	168	194	194	111	124	158	175	174	176	110	110	203	203	137	155	137
Hamra	86	90	93	93	120	130	141	157	145	147	167	171	188	188	228	228	263	277	106	106	117	151	163	173	265	273	140	140	96	118	121	137	144	162	192	206	111	124	164	167	172	174	116	116	203	205	139	143	123
Hamra	86	96	103	119	130	130	135	159	155	159	167	167	190	206	224	230	273	287	106	106	117	117	163	173	273	281	140	140	96	112	121	121	144	160	192	194	119	119	158	168	174	176	110	116	203	203	137	143	123
Hamra	0	0	0	0	0	0	0	0	0	0	0	0	0	0	0	0	0	0	106	106	117	117	171	171	279	279	130	140	0	0	0	0	0	0	0	0	0	0	158	158	0	0	0	0	203	203	137	153	123
Hamra	0	0	0	0	0	0	0	0	0	0	0	0	0	0	0	0	0	0	106	106	117	117	163	173	279	279	130	140	0	0	0	0	0	0	0	0	111	121	164	176	172	174	110	116	203	203	155	161	139
Hamra	86	86	95	111	130	130	135	143	155	159	169	173	188	188	230	230	275	275	106	112	119	163	163	185	265	265	142	142	112	118	121	131	144	162	192	198	0	0	158	158	0	0	0	0	203	203	143	143	137
Hamra	0	0	0	0	0	0	0	0	0	0	0	0	0	0	0	0	0	0	106	112	119	151	163	173	265	279	142	142	0	0	0	0	144	144	0	0	119	119	156	176	172	172	110	116	203	203	137	141	125
Hamra	86	86	95	111	130	130	141	157	151	159	167	171	188	224	230	230	263	273	108	120	117	119	163	179	279	279	130	140	112	118	121	137	144	156	192	192	111	121	164	175	174	176	110	116	203	203	137	137	137
Hamra	86	96	95	111	130	130	137	159	153	159	169	177	188	190	214	230	275	277	108	112	117	119	179	185	265	265	142	142	98	118	121	125	144	156	192	192	115	122	158	164	172	174	108	116	203	203	0	0	125
Hamra	0	0	0	0	0	0	0	0	0	0	0	0	0	0	0	0	0	0	106	108	119	151	163	165	279	279	140	140	98	124	121	121	144	156	192	192	0	0	0	0	172	172	0	0	0	0	0	0	0
Hamra	0	0	0	0	0	0	0	0	0	0	0	0	0	0	0	0	0	0	106	106	117	117	0	0	0	0	0	0	96	110	121	123	150	162	192	192	0	0	158	158	0	0	0	0	0	0	0	0	0
Hamra	86	90	0	0	130	142	135	143	145	159	167	169	188	190	218	230	275	277	106	112	151	151	171	185	279	279	140	142	118	122	121	121	162	162	192	192	111	111	164	164	172	172	116	116	203	203	137	137	125
Hamra	86	98	103	105	118	130	135	157	145	151	167	169	188	188	224	230	263	271	106	106	117	121	163	173	265	265	140	140	98	110	121	123	154	162	192	192	0	0	0	0	0	0	0	0	203	203	137	155	123
Hamra	86	86	93	113	130	132	135	135	137	159	167	173	188	188	224	230	263	273	114	120	149	163	171	185	265	281	140	142	116	120	121	121	154	156	192	192	111	111	164	167	172	174	110	116	203	203	137	143	137
Hamra	80	96	87	119	120	120	141	159	145	163	169	173	188	188	214	224	271	275	106	106	117	117	163	179	265	265	142	142	98	118	121	121	162	162	192	192	111	124	166	187	172	174	116	116	203	203	137	155	125
Hamra	86	90	103	109	118	142	135	143	159	161	167	179	190	190	224	224	269	273	106	114	117	151	163	163	265	273	140	140	98	98	121	121	144	144	194	206	119	124	164	175	174	176	108	110	203	203	137	137	123
Hamra	86	86	103	119	128	128	135	135	145	145	169	173	188	190	224	230	263	263	106	114	117	163	163	165	265	265	142	142	98	98	121	121	144	160	192	192	111	121	0	0	170	172	110	116	203	203	137	155	125
Hamra	86	90	101	105	126	128	135	143	145	153	169	171	190	224	228	230	275	275	104	128	141	151	163	179	265	273	140	140	118	118	121	137	144	154	192	196	111	121	168	172	174	174	110	110	203	203	137	155	123
Ouled Djellel	86	90	93	101	130	132	135	135	145	145	171	171	190	190	234	234	271	273	0	0	0	0	0	0	0	0	0	0	0	0	0	0	0	0	0	0	119	119	0	0	172	174	114	118	203	203	137	137	123
Ouled Djellel	86	98	103	105	112	128	135	143	147	149	169	171	224	224	228	228	263	277	106	106	117	131	173	187	0	0	130	142	106	112	121	127	144	154	0	0	109	119	168	168	172	174	108	108	203	203	137	137	125
Ouled Djellel	86	86	0	0	122	132	131	143	151	155	173	173	188	190	232	234	261	263	112	116	117	117	163	191	273	273	140	142	96	104	121	121	144	156	0	0	109	111	166	166	172	174	108	118	203	203	135	143	125
Ouled Djellel	86	94	95	95	130	130	135	135	147	159	167	171	190	190	224	234	265	269	106	106	117	121	163	177	0	0	142	142	106	110	121	121	144	156	0	0	109	111	158	158	172	174	112	116	203	203	0	0	123
Ouled Djellel	86	86	89	117	130	132	133	135	153	159	165	183	190	190	224	224	271	273	106	106	117	117	0	0	265	265	0	0	0	0	0	0	0	0	0	0	111	111	0	0	0	0	0	0	203	203	141	157	125
Ouled Djellel	86	94	91	105	126	128	141	141	149	157	169	177	190	190	214	246	275	275	106	114	117	121	163	171	271	273	142	142	110	110	121	131	150	168	0	0	111	124	0	0	174	174	116	118	203	203	137	137	125
Ouled Djellel	86	86	93	117	128	128	135	135	149	157	173	183	190	190	232	240	273	283	114	116	151	151	163	163	265	265	142	148	98	118	121	127	160	160	0	0	121	121	158	170	172	176	110	118	203	205	141	153	123
Ouled Djellel	86	86	91	105	130	132	141	141	145	157	165	171	188	190	224	228	263	277	106	106	117	117	161	173	0	0	140	140	0	0	0	0	0	0	0	0	124	124	158	158	0	0	108	110	203	203	137	153	123
Ouled Djellel	94	94	103	109	128	130	135	143	149	161	169	177	188	190	230	234	273	277	106	106	117	117	163	173	265	275	140	142	0	0	0	0	0	0	0	0	111	124	164	172	174	174	108	110	203	203	137	143	123
Ouled Djellel	86	94	95	95	126	132	131	131	145	153	171	173	188	188	224	234	261	261	112	114	117	117	163	173	279	279	130	140	98	126	119	121	144	144	188	192	96	111	162	172	174	174	110	118	203	203	137	137	123
Ouled Djellel	80	86	87	91	128	128	135	135	143	159	171	171	190	224	224	234	275	277	106	110	119	121	163	187	271	279	140	142	98	128	121	123	156	160	0	0	111	119	0	0	172	174	114	116	203	203	137	161	123
Ouled Djellel	86	94	87	87	128	130	135	143	143	153	171	171	186	190	216	224	261	273	112	116	117	119	183	191	273	277	142	156	110	126	121	121	160	168	0	0	119	119	0	0	170	176	118	118	203	203	137	157	123
Ouled Djellel	0	0	0	0	0	0	0	0	0	0	0	0	0	0	0	0	0	0	106	116	117	145	163	171	279	279	130	140	0	0	0	0	0	0	0	0	121	124	0	0	172	174	110	112	203	205	153	153	123
Ouled Djellel	86	94	93	109	130	132	135	143	145	147	165	167	188	188	214	228	267	271	106	112	117	133	171	173	279	279	130	130	106	122	121	121	144	168	0	0	121	121	164	172	174	176	112	118	203	203	137	137	125
Ouled Djellel	86	94	87	107	126	128	135	135	141	155	171	171	188	188	232	232	271	271	110	112	117	117	163	179	265	281	142	142	110	118	121	129	144	162	0	0	96	124	0	0	174	174	108	116	203	203	143	155	137
Ouled Djellel	86	94	91	101	128	130	133	133	143	151	171	171	190	230	216	228	271	283	106	114	139	147	173	177	265	271	140	156	108	122	131	131	168	168	0	0	96	111	175	175	172	176	108	116	203	203	137	143	133
Ouled Djellel	86	94	93	105	126	128	135	137	145	153	165	167	190	190	216	246	275	285	106	112	117	121	163	187	265	275	142	142	106	110	123	131	144	154	198	198	121	121	0	0	170	172	110	110	203	203	139	157	137
Ouled Djellel	86	94	95	95	122	128	135	135	141	141	165	165	190	190	232	248	267	271	106	106	113	119	171	189	273	279	142	156	118	118	121	121	154	162	188	192	119	119	0	0	172	176	110	116	203	203	137	157	125
Ouled Djellel	102	104	91	109	126	130	135	143	155	155	171	171	188	188	224	224	263	267	106	106	117	121	161	171	265	281	142	142	110	118	121	131	144	164	200	200	109	109	166	166	0	0	118	118	203	203	137	141	137
Ouled Djellel	94	102	95	105	126	130	135	135	153	153	177	177	188	224	214	224	273	283	106	114	117	121	163	173	277	279	142	156	106	110	131	131	144	178	198	198	117	117	164	164	172	176	0	0	203	205	133	157	123
Ouled Djellel	86	94	103	105	126	130	135	135	153	153	173	177	188	194	224	224	267	283	106	114	117	131	163	187	279	279	142	142	110	118	121	121	144	164	0	0	124	124	164	164	172	174	110	118	203	203	133	133	125
Ouled Djellel	86	90	91	105	126	126	135	157	145	145	165	165	190	224	228	230	267	285	106	114	117	149	171	183	279	279	130	140	96	116	121	121	144	144	0	0	111	124	0	0	174	176	112	116	203	203	133	135	123
Ouled Djellel	94	94	101	109	126	128	137	143	145	153	167	167	188	224	224	230	267	285	112	112	117	119	185	187	271	281	142	142	110	118	123	131	144	144	194	200	119	119	0	0	172	174	110	116	203	203	135	157	135
Ouled Djellel	86	94	103	105	120	136	135	135	153	157	171	173	224	224	224	224	269	273	106	106	117	147	161	179	279	279	130	142	118	118	121	131	144	144	0	0	117	117	0	0	172	172	108	116	203	203	143	143	137
Ouled Djellel	86	94	93	105	126	128	135	135	143	153	171	171	188	190	224	228	283	285	114	116	119	131	171	187	279	279	140	142	112	118	131	131	144	168	192	192	117	117	0	0	0	0	112	112	203	203	133	135	125
Ouled Djellel	86	94	91	91	118	130	135	137	145	159	167	171	188	190	214	224	267	285	106	112	117	131	171	171	265	265	142	142	96	108	129	131	144	144	0	0	119	119	158	164	174	176	116	118	203	203	137	137	123
Ouled Djellel	86	94	93	93	130	130	0	0	157	159	171	171	188	188	214	224	0	0	106	106	117	117	171	187	0	0	142	142	104	124	121	131	144	144	0	0	117	119	0	0	172	172	116	118	203	203	135	153	141
Ouled Djellel	86	94	95	121	126	130	135	135	153	155	165	171	188	190	226	230	273	285	106	106	117	117	161	185	265	281	140	142	0	0	0	0	144	144	0	0	109	111	158	164	172	176	110	110	203	203	137	157	125
Ouled Djellel	86	94	101	117	128	128	135	157	147	159	171	173	188	188	230	232	263	285	106	106	117	147	161	173	271	281	142	142	104	122	121	121	144	162	0	0	111	115	164	164	172	172	116	118	203	203	135	139	123
Ouled Djellel	86	94	0	0	130	130	135	135	145	153	171	171	188	192	214	228	273	285	106	106	117	153	165	179	279	279	140	140	104	126	121	131	152	168	192	192	111	124	0	0	0	0	110	116	203	203	135	153	123
Rembi	88	94	89	107	128	130	0	0	149	155	167	177	188	188	230	230	269	277	116	120	117	117	171	173	279	279	142	142	98	118	123	131	144	164	192	192	111	121	168	172	170	176	108	108	203	203	137	143	137
Rembi	86	86	117	117	128	130	137	143	145	153	165	167	188	190	230	242	275	291	106	106	119	131	163	163	263	269	140	140	108	116	121	121	144	160	192	194	124	124	0	0	170	172	108	116	203	203	137	147	137
Rembi	0	0	0	0	0	0	0	0	0	0	0	0	0	0	0	0	0	0	106	114	117	149	163	187	275	279	158	158	0	0	0	0	0	0	0	0	119	119	164	172	172	174	108	116	203	203	137	137	125
Rembi	86	94	111	117	0	0	137	137	143	143	169	173	186	190	224	224	263	275	0	0	0	0	0	0	0	0	0	0	108	124	121	131	144	168	188	188	111	119	156	164	170	174	108	112	203	203	133	135	125
Rembi	0	0	0	0	0	0	0	0	0	0	0	0	0	0	0	0	0	0	112	114	119	157	171	187	275	279	140	142	0	0	0	0	0	0	0	0	111	121	162	175	172	174	110	116	201	203	143	143	125
Rembi	98	98	89	89	128	136	135	143	145	159	167	167	190	222	0	0	285	289	106	116	119	139	171	187	263	263	142	142	98	102	121	121	144	154	196	196	111	124	156	164	170	174	108	108	203	205	137	137	123
Rembi	86	94	103	105	126	128	135	135	143	147	167	169	188	188	214	214	275	277	112	112	117	117	171	171	273	279	140	148	98	110	121	133	158	162	192	198	121	121	158	164	168	172	110	112	0	0	133	139	123
Rembi	94	102	87	93	128	130	127	145	145	159	167	169	188	190	224	230	269	277	106	110	119	123	163	173	271	279	140	140	98	116	121	123	144	144	192	192	111	124	164	172	170	172	112	116	203	205	0	0	123
Rembi	80	80	93	93	130	130	129	129	145	147	169	169	188	224	0	0	271	275	114	116	117	159	0	0	279	279	0	0	96	110	121	121	144	144	0	0	119	119	163	177	172	174	0	0	203	203	137	137	123
Rembi	86	86	103	117	126	130	137	137	149	159	169	171	188	190	224	224	273	275	112	112	131	135	171	171	267	279	130	130	98	126	131	131	154	168	192	198	121	121	162	162	0	0	110	118	203	203	149	157	135
Rembi	86	86	89	97	120	120	135	143	145	163	167	177	188	188	224	224	295	295	106	110	117	117	163	173	265	265	142	142	118	124	121	131	144	144	192	192	111	121	166	167	172	172	110	118	203	203	137	143	125
Rembi	94	104	105	117	120	128	135	143	145	145	167	183	188	190	214	228	275	287	106	112	117	139	171	187	273	279	142	156	0	0	0	0	0	0	0	0	111	124	166	173	172	172	108	108	203	203	137	137	123
Rembi	88	102	103	109	128	130	135	135	145	153	167	179	188	222	224	232	261	287	106	114	119	151	163	173	265	279	130	142	110	110	119	121	142	158	192	198	121	121	168	182	172	172	108	110	203	205	135	141	123
Rembi	80	88	93	101	128	130	135	135	141	159	165	177	188	190	0	0	273	285	106	112	121	151	165	173	265	279	130	142	98	106	121	123	144	162	192	192	111	121	164	171	172	176	110	116	203	203	133	157	123
Rembi	86	86	0	0	128	130	159	159	155	157	159	169	190	190	0	0	269	271	106	112	147	151	0	0	271	277	142	142	112	122	131	131	144	144	0	0	121	121	158	171	172	172	108	120	203	203	137	137	123
Rembi	86	88	93	93	130	130	141	157	147	153	169	169	188	188	224	228	271	277	110	112	121	125	171	183	279	279	142	142	108	116	131	131	144	164	188	196	109	121	156	160	170	174	108	116	203	203	137	137	125
Rembi	86	98	95	105	126	126	135	135	145	153	167	171	190	190	224	228	277	277	106	112	117	147	163	173	273	279	130	140	108	122	125	133	144	160	188	188	111	121	158	162	172	174	108	116	203	203	135	147	123
Rembi	80	94	89	99	128	130	135	143	149	159	165	165	188	190	224	228	273	297	106	114	117	155	163	163	273	279	130	130	0	0	0	0	0	0	0	0	111	124	172	172	172	174	108	110	203	205	137	137	123
Rembi	86	86	93	105	128	128	133	137	141	145	171	171	188	190	224	228	269	275	106	106	117	119	171	177	279	279	140	142	106	112	117	131	160	162	194	194	119	119	162	184	174	176	110	118	203	203	137	137	123
Rembi	86	94	89	89	126	138	141	141	147	153	171	171	190	190	224	224	285	295	108	112	117	117	163	173	273	275	130	140	0	0	0	0	0	0	0	0	119	121	158	164	176	176	108	116	203	203	133	157	123
Rembi	86	86	93	95	126	128	135	135	151	155	167	177	188	190	224	224	283	293	106	106	117	151	163	173	265	271	140	140	98	98	121	121	150	150	192	206	111	126	158	158	172	176	108	110	201	203	141	143	123
Rembi	86	94	101	105	130	130	135	135	143	159	167	171	0	0	230	230	277	287	106	116	117	153	163	187	271	275	140	140	98	128	117	131	154	168	192	192	96	109	156	163	172	176	110	116	203	203	135	153	123
Rembi	86	86	0	0	136	136	135	135	143	151	165	167	0	0	0	0	0	0	106	106	113	165	163	173	265	279	130	130	98	110	121	123	144	150	188	198	111	121	163	165	172	176	108	110	203	203	135	155	123
Rembi	0	0	0	0	0	0	0	0	0	0	0	0	0	0	0	0	0	0	106	114	117	125	187	187	271	279	142	142	98	98	121	121	150	168	0	0	109	111	172	172	172	176	108	108	0	0	133	135	0
Rembi	86	86	0	0	120	128	0	0	145	147	159	167	186	188	0	0	277	277	106	106	135	137	165	185	273	279	142	142	106	106	121	123	164	168	194	194	109	111	172	172	172	176	110	112	203	203	137	137	133
Rembi	86	90	93	105	128	130	135	135	151	153	167	167	190	190	226	234	285	297	106	112	119	151	167	173	279	279	142	142	98	130	121	131	144	152	198	198	119	121	164	172	172	176	108	110	0	0	0	0	0
Rembi	84	98	95	109	120	130	135	135	143	143	173	173	186	190	224	226	269	283	106	110	123	145	161	163	265	279	142	142	96	110	125	131	158	160	192	192	109	111	171	171	172	174	110	116	0	0	0	0	0
Sidaoun	90	94	89	103	126	128	135	135	155	159	171	171	188	188	224	224	273	277	112	112	117	149	173	177	271	279	142	142	110	122	121	131	150	160	194	194	121	121	0	0	170	170	0	0	0	0	0	0	0
Sidaoun	86	94	0	0	128	128	0	0	145	163	165	173	188	188	0	0	269	277	106	112	117	117	163	165	265	279	130	142	110	116	121	121	154	168	192	192	109	124	164	172	172	172	110	116	0	0	0	0	0
Sidaoun	94	94	89	107	128	136	135	143	147	159	169	169	188	190	224	228	275	275	110	116	117	157	171	171	271	271	140	142	108	108	121	131	144	144	194	194	109	126	165	184	0	0	116	116	0	0	137	157	0
Sidaoun	86	94	93	93	120	128	135	143	141	163	169	169	190	190	224	228	271	277	110	112	143	147	167	173	279	279	140	144	110	118	129	131	144	160	192	192	111	124	165	165	170	170	110	110	0	0	0	0	0
Sidaoun	94	94	0	0	128	128	135	135	141	141	171	171	188	190	0	0	277	293	110	116	117	131	171	187	277	279	0	0	116	116	121	129	142	162	0	0	109	111	160	170	172	172	108	116	203	203	137	139	137
Sidaoun	86	94	87	87	128	128	135	143	145	147	171	171	188	224	226	230	273	275	112	112	117	149	187	187	265	279	142	148	110	118	121	121	160	162	192	206	111	115	160	170	0	0	110	116	0	0	0	0	0
Sidaoun	94	94	87	87	118	128	135	137	145	161	165	171	190	190	224	224	275	281	106	116	117	117	163	173	271	279	130	142	112	118	131	133	160	162	192	194	109	121	160	164	172	172	108	116	0	0	0	0	0
Sidaoun	94	110	103	105	126	126	135	135	151	159	171	171	190	218	224	228	267	279	106	106	119	119	163	163	279	281	142	142	108	118	121	129	160	162	194	194	109	128	164	167	170	170	110	116	203	203	0	0	0
Sidaoun	94	94	101	101	128	130	135	135	147	165	163	163	190	190	224	224	277	291	106	112	117	117	163	167	279	279	140	140	110	116	131	131	150	150	0	0	119	119	166	170	172	172	108	116	203	203	135	135	137
Sidaoun	94	96	101	103	126	130	135	143	147	153	173	173	190	224	0	0	271	277	110	116	117	151	163	163	279	279	140	140	110	124	121	121	144	150	192	194	111	111	170	170	170	170	108	116	203	203	137	141	123
Sidaoun	0	0	0	0	0	0	0	0	0	0	0	0	0	0	0	0	0	0	106	106	0	0	0	0	265	265	0	0	0	0	0	0	144	144	0	0	109	109	170	170	170	170	110	110	0	0	137	137	123
Sidaoun	94	96	103	105	130	130	129	135	147	147	167	167	188	190	224	224	263	285	106	112	117	131	187	187	265	279	142	142	112	118	121	121	144	164	188	192	109	111	158	166	170	170	108	110	203	203	137	137	123
Sidaoun	84	84	0	0	0	0	0	0	0	0	0	0	0	0	0	0	0	0	112	112	117	117	163	173	0	0	142	142	118	122	121	121	144	156	200	200	109	109	160	167	172	172	118	118	203	203	141	157	123
Sidaoun	86	94	109	109	126	128	135	143	155	159	171	171	188	190	224	224	273	283	106	112	117	131	171	171	271	279	130	140	116	116	121	121	162	162	194	206	111	126	158	158	172	172	108	116	203	203	137	155	137
Sidaoun	86	86	93	105	128	128	129	129	155	155	171	171	188	190	224	228	271	271	106	106	149	149	163	187	271	279	140	142	110	116	121	131	150	160	0	0	121	121	156	163	172	176	110	116	203	203	137	143	123
Sidaoun	94	102	87	119	124	128	135	143	147	153	171	171	190	190	224	226	273	277	106	112	121	133	171	175	271	279	142	142	116	122	121	129	160	160	194	198	119	124	164	164	172	172	110	116	203	203	137	155	123
Sidaoun	94	94	89	103	128	128	135	143	147	155	171	171	188	224	224	224	269	275	106	112	117	131	163	163	273	279	142	148	0	0	0	0	0	0	0	0	109	119	170	170	172	176	108	116	203	203	137	137	137
Sidaoun	94	94	101	101	128	128	135	143	147	163	171	171	188	190	218	218	277	285	110	110	117	117	163	167	279	279	142	142	116	124	121	131	144	144	0	0	119	119	161	161	172	172	116	116	0	0	141	155	123
Sidaoun	84	102	89	115	128	128	127	127	147	165	165	171	190	190	224	226	277	285	112	112	117	117	171	171	271	279	142	142	116	116	129	129	150	154	0	0	111	124	172	184	172	172	116	116	203	203	135	141	123
Sidaoun	86	86	95	95	110	128	135	135	147	155	165	173	188	190	230	230	275	283	112	112	121	139	171	173	271	271	140	142	124	124	119	121	150	162	194	194	115	126	164	172	172	176	110	116	203	203	139	155	137
Sidaoun	94	94	101	117	128	128	141	141	147	157	165	169	188	188	224	224	267	275	112	116	117	117	0	0	0	0	140	140	118	118	121	121	154	168	192	198	111	124	172	172	0	0	116	116	0	0	0	0	0
Sidaoun	86	86	93	93	0	0	0	0	151	155	0	0	0	0	0	0	0	0	112	112	147	147	163	167	279	279	140	142	0	0	0	0	144	144	192	192	111	115	158	172	172	172	108	108	203	203	137	155	123
Sidaoun	86	86	89	93	126	126	135	143	147	157	173	173	188	188	224	228	273	293	110	112	117	117	163	187	279	279	130	130	108	122	121	131	144	156	194	206	117	117	164	164	172	176	110	110	203	203	137	137	123
Sidaoun	84	94	0	0	118	118	0	0	155	155	171	177	190	190	0	0	273	275	110	110	117	117	171	171	271	279	142	148	108	116	121	131	144	150	188	192	109	126	164	164	172	174	110	110	203	203	137	141	137
Sidaoun	86	94	87	91	128	130	141	141	155	161	165	169	188	190	224	224	271	275	106	112	117	117	163	163	279	279	142	142	110	122	121	121	144	144	0	0	109	119	158	170	172	176	110	116	203	203	135	155	123
Sidaoun	86	94	0	0	118	126	0	0	159	163	169	169	190	190	0	0	0	0	110	110	145	145	167	187	271	273	130	130	108	116	121	133	160	160	0	0	109	119	165	172	172	174	108	108	203	203	133	141	123
Sidaoun	86	96	87	91	128	128	135	135	149	149	171	171	190	190	228	228	271	273	110	114	117	121	187	187	265	279	140	140	108	110	121	137	142	144	192	192	0	0	171	171	172	172	108	108	203	203	135	143	137
Sidaoun	86	86	87	109	126	136	135	143	155	159	169	171	188	188	218	218	269	293	106	116	117	131	163	179	265	279	140	140	108	116	121	121	144	160	188	192	111	111	164	164	172	176	108	110	203	205	137	141	137
Taadmit	86	86	109	109	126	138	141	141	145	155	165	171	190	224	224	226	269	287	106	106	121	153	163	179	265	275	142	156	96	122	121	131	154	162	188	192	109	111	160	166	172	174	108	108	203	203	137	137	133
Taadmit	86	86	93	105	130	130	135	135	145	145	167	171	186	224	216	226	263	283	106	112	117	147	171	171	265	273	142	142	96	122	119	131	144	156	194	200	111	115	166	166	172	176	110	116	203	205	135	143	133
Taadmit	86	86	0	0	120	128	135	135	145	147	169	171	188	188	224	224	263	267	112	114	121	147	163	173	265	277	140	142	110	128	121	131	144	156	192	198	119	121	166	172	174	176	108	110	203	203	137	137	123
Taadmit	86	86	95	105	130	130	135	135	145	151	165	167	186	190	224	224	269	271	106	112	117	117	163	187	271	279	142	142	112	130	129	131	150	160	192	192	109	111	166	166	170	172	110	110	203	203	137	137	123
Taadmit	86	94	101	109	128	128	135	145	153	153	167	167	188	190	224	224	271	271	116	128	117	121	163	173	265	275	142	142	98	122	131	133	144	154	192	198	121	121	160	172	172	176	108	116	201	203	141	141	125
Taadmit	94	94	0	0	118	130	0	0	153	153	167	167	190	194	0	0	275	285	106	106	117	117	171	183	265	281	130	140	0	0	0	0	160	162	0	0	0	0	0	0	170	174	110	116	0	0	0	0	0
Taadmit	86	98	101	105	126	130	135	135	147	151	165	169	190	224	228	236	269	295	106	108	117	121	165	173	277	279	140	142	98	124	121	121	144	168	194	194	121	121	158	164	172	174	108	116	0	0	0	0	0
Taadmit	86	90	95	95	126	128	135	143	155	159	167	171	186	188	224	232	269	269	106	112	117	117	163	173	279	279	140	142	124	124	121	123	150	160	192	196	111	124	166	170	170	174	116	116	0	0	0	0	0
Taadmit	86	90	103	109	130	130	135	143	141	153	171	171	190	190	214	224	269	287	106	106	117	117	163	187	275	279	140	142	124	124	131	133	150	150	194	196	109	126	164	164	172	172	116	118	203	205	137	141	123
Taadmit	86	86	93	109	130	130	135	135	145	157	171	177	188	188	218	218	271	271	108	112	121	139	163	173	265	279	140	142	98	132	121	129	142	160	188	192	111	111	160	166	172	174	110	116	203	203	139	139	123
Taadmit	86	86	93	95	126	126	135	135	145	155	171	173	188	188	224	228	271	271	104	104	147	151	163	187	271	279	140	156	98	128	121	133	144	144	194	194	109	109	164	187	170	172	108	116	203	203	137	157	125
Taadmit	86	90	93	93	128	130	135	135	145	147	167	169	190	190	0	0	267	287	106	112	117	147	171	171	271	277	142	142	98	124	121	131	144	162	0	0	96	111	158	160	170	174	116	118	203	203	137	161	125
Taadmit	86	86	101	111	128	138	135	143	157	159	165	169	188	190	214	216	267	271	106	110	119	119	163	163	265	271	140	142	98	110	121	121	144	160	184	200	111	115	164	164	170	172	110	112	203	203	135	141	123
Taadmit	86	86	91	105	126	128	135	135	155	159	169	169	188	188	224	240	269	271	110	112	119	143	171	187	273	275	140	142	122	132	121	131	150	156	192	192	111	121	160	160	172	174	110	116	0	0	0	0	0
Taadmit	86	90	93	109	126	138	135	143	145	155	167	171	224	224	214	226	269	277	110	116	117	117	163	179	277	279	142	142	98	110	121	131	154	164	192	192	111	121	164	187	172	172	108	116	0	0	0	0	0
Taadmit	86	96	89	89	126	130	135	135	145	161	169	179	188	188	224	224	267	271	106	114	117	121	173	173	275	275	140	142	110	124	121	131	156	162	188	192	109	119	175	184	174	176	110	116	0	0	0	0	0
Taadmit	86	94	91	91	120	130	135	143	147	165	169	171	190	190	228	230	275	285	106	112	117	117	171	187	275	279	142	142	108	122	121	133	144	160	184	188	119	119	159	166	170	170	110	116	203	203	137	141	123
Taadmit	86	90	89	105	128	136	135	135	145	147	169	171	188	224	224	226	271	271	106	108	117	117	163	173	265	279	140	142	110	124	121	121	144	154	188	194	109	121	158	164	170	170	110	116	203	203	137	157	125
Taadmit	86	106	87	109	130	130	135	143	145	155	167	173	188	188	232	234	269	275	114	114	119	121	171	171	275	279	140	142	112	124	131	133	154	158	192	194	121	126	158	164	172	176	110	116	201	203	141	155	125
Taadmit	86	90	91	105	126	128	135	135	145	151	167	169	190	190	216	224	271	289	106	112	117	119	163	173	271	271	140	140	110	124	121	121	144	158	194	200	96	119	164	177	172	174	108	110	203	203	137	157	125
Taadmit	86	86	93	101	124	128	135	135	159	159	167	167	190	190	224	234	269	285	106	106	117	117	171	171	271	271	142	142	98	118	121	129	144	162	198	200	121	121	164	164	172	176	108	110	203	203	155	157	123
Taadmit	86	96	87	101	126	128	137	137	151	159	171	171	190	190	228	238	271	277	106	106	117	121	171	171	265	271	142	142	96	122	121	131	144	164	192	206	109	124	163	171	168	170	108	118	203	203	135	141	125
Taadmit	86	106	95	105	0	0	141	149	145	151	0	0	188	190	232	232	0	0	106	112	117	117	171	171	275	275	140	142	98	98	121	133	158	162	188	192	96	115	158	172	170	176	108	110	203	205	153	155	123
Taadmit	86	86	91	91	0	0	135	149	141	151	0	0	190	190	224	238	0	0	112	128	119	143	163	163	279	279	140	140	110	124	121	121	144	154	192	198	96	121	172	172	170	176	0	0	0	0	0	0	0
Taadmit	86	88	89	95	0	0	135	143	145	147	0	0	190	190	234	240	0	0	106	110	115	121	171	171	271	279	140	140	98	98	121	131	144	156	188	192	117	117	158	164	170	170	0	0	203	203	137	137	123
Taadmit	0	0	0	0	0	0	0	0	0	0	0	0	0	0	0	0	0	0	106	106	117	121	171	189	265	271	130	142	96	112	121	121	150	154	192	192	117	117	164	171	170	174	110	116	203	203	137	155	123
Taadmit	86	98	93	105	0	0	135	135	147	155	0	0	188	194	0	0	271	281	110	112	119	145	171	173	271	279	142	142	98	106	133	133	160	160	192	194	111	119	164	164	174	174	110	112	203	203	137	139	123
Taadmit	86	94	93	95	128	136	135	135	145	145	167	171	188	190	226	230	269	289	106	106	117	117	169	173	271	281	130	140	0	0	0	0	150	150	0	0	111	121	156	160	176	176	110	116	203	203	137	153	137
Taadmit	86	94	111	111	126	128	135	137	155	159	165	171	188	190	224	236	273	275	106	112	115	131	171	171	271	279	140	142	98	110	121	129	144	150	188	192	109	119	166	166	170	172	110	110	0	0	0	0	0
Taadmit	86	86	109	109	120	128	135	135	151	155	169	171	224	224	214	226	269	277	106	112	139	153	171	173	265	265	140	142	98	124	121	131	150	168	192	192	109	121	164	164	172	172	108	110	0	0	0	0	0
D'men	86	94	89	115	128	130	141	141	145	153	171	173	188	188	230	232	273	287	112	116	119	147	171	179	265	279	142	142	110	126	121	121	154	168	192	196	115	121	158	164	172	172	116	116	203	203	137	157	125
D'men	86	94	89	105	130	130	137	137	143	143	167	169	190	226	226	226	273	293	112	116	117	147	171	171	265	279	140	140	110	126	121	129	144	160	192	192	0	0	158	164	0	0	0	0	203	203	141	157	125
D'men	86	86	95	109	126	130	135	137	155	157	167	173	188	188	226	226	273	283	112	116	117	147	171	171	265	265	140	142	98	126	121	137	158	158	188	192	0	0	0	0	172	172	116	116	203	203	157	157	125
D'men	94	102	89	105	128	130	135	143	145	147	173	173	188	190	228	228	267	273	112	112	119	147	187	187	277	279	142	148	110	126	121	121	144	168	192	200	121	128	165	165	176	176	116	116	203	203	137	157	125
D'men	86	106	93	107	120	128	137	143	153	157	167	171	190	190	226	226	291	293	112	112	117	119	171	173	265	279	140	140	108	112	121	121	142	160	188	188	113	113	164	164	172	174	108	116	203	203	0	0	125
D'men	86	104	93	95	128	128	135	143	155	159	169	173	190	190	224	228	267	283	110	112	117	147	171	173	265	279	140	142	98	110	121	121	162	162	196	206	121	121	164	164	172	176	116	116	203	203	157	157	123
D'men	86	86	89	91	126	126	135	143	153	155	169	169	186	186	226	226	269	271	112	116	119	147	171	173	279	279	142	142	110	126	121	131	160	168	192	196	96	109	164	164	172	174	108	118	203	203	137	141	125
D'men	86	86	95	101	128	130	135	137	147	147	173	177	190	190	0	0	267	283	110	112	119	147	173	179	265	271	142	142	98	126	121	121	160	162	192	196	121	121	158	165	172	175	108	108	203	203	137	155	137
D'men	86	96	89	101	128	130	135	135	145	157	167	171	190	224	224	246	275	277	106	114	119	119	163	163	279	279	142	142	110	110	0	0	144	172	192	206	121	121	158	165	0	0	116	118	203	203	0	0	137
D'men	86	86	105	105	128	130	135	135	143	157	165	167	188	224	226	226	283	291	106	112	117	119	165	179	265	279	142	142	0	0	0	0	0	0	0	0	111	124	166	171	172	174	108	108	203	203	137	137	125
D'men	86	86	89	89	128	128	135	137	145	157	169	169	188	190	226	226	269	293	112	114	117	119	175	179	265	279	140	140	110	110	121	121	160	168	0	0	96	111	158	165	172	176	116	116	201	203	137	157	133
D'men	80	86	89	107	128	128	135	137	147	147	167	179	190	224	218	228	277	283	112	112	119	147	171	179	265	279	140	140	110	110	121	127	160	168	188	192	121	121	164	164	174	176	116	116	203	205	137	139	123
D'men	86	94	95	95	128	128	141	141	145	159	169	171	190	190	228	228	263	273	112	114	117	119	165	171	279	279	130	130	110	124	121	121	144	160	186	198	111	119	158	160	172	174	108	116	203	203	137	145	125
[truncated: 11 more columns]
